# Supplementary material for: Supported decision‐making interventions in mental healthcare: A systematic review of current evidence and implementation barriers
Source: Health Expect. 2024 Mar 3;27(2):e14001. doi: 10.1111/hex.14001 (PMC10909645; doi:10.1111/hex.14001)
Supplement: Supplementary file 1 — Supporting information. [file HEX-27-e14001-s001.xlsx]

## Sheet: Summary Table
SUPPLEMENTARY INFORMATION - SUMMARY TABLE
ARTICLES INCLUDED IN SYSTEMATIC REVIEW
FRANCIS CJ, JOHNSON A, WILSON RL - SUPPORTED DECISION-MAKING INTERVENTIONS IN MENTAL HEALTHCARE: A SYSTEMATIC REVIEW OF CURRENT EVIDENCE & IMPLEMENTATION BARRIERS
						*"SMI" = severe or serious mental illness
ARTICLE	YEAR	COUNTRY	STUDY DESIGN	CRISIS (C) OR NON-CRISIS (NC)	SETTING	MENTAL ILLNESS RESEARCHED*	SHARED OR SUPPORTED DECISION-MAKING
Alegria, M et al. (2008) Evaluation of a patient activation and empowerment intervention in mental health care. Med Care; 46: 247–56.	2008	USA	Quantitative	NC	Community	Various	Shared
Aljumah, K and Hassali, MA. (2015) Impact of pharmacist intervention on adherence and measurable patient outcomes among depressed patients: a randomised controlled study. BMC Psychiatry; 15:219.	2015	Saudi Arabia	Quantitative (RCT)	NC	Community	Depression	Shared
Allerby, K et al. (2022) Increasing person-centeredness in psychosis inpatient care: staff experiences from the Person-Centered Psychosis Care (PCPC) project. BMC Health Services Research. 22(1): 1-12	2022	Sweden	Qualitative	NC	Hospital	Psychotic disorders	Shared
Ambrosini, DL et al. (2011) Preferences for instructional or proxy advance directives in mental health: An exploratory mixed methods study. Journal of Ethics in Mental Health. 6(Suppl): 1-19.	2011	Canada	Mixed method	C	Community	SMI	Supported
Ambrosini, DL et al. (2012) Narratives of individuals concerning psychiatric advance directives: qualitative study. J Ethics Ment Health; 6:1–9.	2011	Canada	Qualitative	C	Hospital	SMI	Supported
Aoki, Y et al. (2019) Seven-day shared decision making for outpatients with first episode of mood disorders among university students: A randomized controlled trial. Psychiatry Research. 281: ArtID 112531.	2019	Japan	Quantitative (RCT)	NC	Community	Depression	Shared
Barr, PJ et al. (2019) Healthcare Options for People Experiencing Depression (HOPED): the development and pilot testing of an encounter-based decision aid for use in primary care. BMJ Open; 9: e025375.	2019	USA	Mixed method	NC	Community	Depression	Shared
Barrett, B et al. (2013) Randomised controlled trial of joint crisis plans to reduce compulsory treatment for people with psychosis: economic outcomes. PLoS One. 8(11): e74210.	2013	UK	Quantitative (RCT)	C	Community	Psychotic Illness	Shared
Belden, CM et al. (2022) Appropriateness of psychiatric advance directives facilitated by peer support specialists and clinicians on Assertive Community Treatment teams. Journal of Mental Health. 31(2): 239-245.	2022	USA	Quantitative	C	Community	SMI	Supported
Bender, AM et al. (2021) LINC to Life: Evaluation of a Safety Planning Training Program with Clinicians and Mental Health Staff. Archives of Suicide Research. 1-17.	2021	USA	Quantitative	C	Community	Suicidality	Shared
Borschmann, R et al. (2013) Joint crisis plans for people with borderline personality disorder: feasibility and outcomes in a randomised controlled trial. British Journal of Psychiatry. 202(5): 357-364.	2013	UK	Quantitative (RCT)	C	Community	Personality Disorder	Supported
Borschmann, R et al. (2014) Advance statements for borderline personality disorder: a qualitative study of future crisis treatment preferences. Psychiatric Services. 65(6): 802-807.	2014	UK	Qualitative	C	Community	Personality Disorder	Shared
Boudreaux, ED et al. (2023) Effect of an Emergency Department Process Improvement Package on Suicide Prevention: the ED-SAFE 2 Cluster Randomized Clinical Trial. JAMA Psychiatry. 80(7): 665-674	2023	USA	Quantitative	C	Hospital	Suicidality	Shared
Branjerdporn, G et al. (2023) Understanding care plans in a psychiatric mother-baby unit. Journal of Reproductive and Infant Psychology. 41(5): 566-581.	2023	Australia	Qualitative	NC	Hospital	Various	Shared
Bryan, CJ et al. (2017) Effect of crisis response planning vs. contracts for safety on suicide risk in U.S. army soldiers: A randomized clinical trial. Journal of Affective Disorders, 212, 64–72.	2017	USA	Quantitative (RCT)¹	C	Hospital & Community	Suicidality	Shared
Bryan, CJ et al. (2018) Effect of crisis response planning on patient mood and clinician decision making: A clinical trial with suicidal U.S. soldiers. Psychiatric Services, 69(1), 108– 111.	2018	USA	Quantitative (RCT)¹	C	Hospital & Community	Suicidality	Shared
Bryan, CJ et al. (2018) Use of crisis management interventions among suicidal patients: Results of a randomized controlled trial. Depression and Anxiety, 35(7), 619–628.	2018	USA	Quantitative (RCT)¹	C	Hospital & Community	Suicidality	Shared
Bush, A et al. (2019) Te Ara Waiora a Tane: A kaupapa Maori mental-health assessment and intervention planning approach. Australasian Psychiatry. 27(4): 337-340.	2019	NZ	Mixed method	NC	Community	Not specified	Shared
Campbell, SR et al. (2014) The effect of CommonGround software and decision support center. Am J Psy_x0002_chiatr Rehabil; 17:166–180.	2014	USA	Quantitative (RCT)	NC	Community	SMI	Shared
Choy-Brown, M. (2021) "I see your punitive measure and I raise you a person-centered bar": Supervisory Strategies to Promote Adoption of Person-Centered Care. Community Mental Health Journal. 10: 10.	2021	USA	Qualitative	NC	Community	Not specified	Shared
Clark, LL et al. (2020) The use of positive behaviour support plans in mental health inpatient care: A mixed methods study. Journal of Psychiatric & Mental Health Nursing. 27(2): 140-150.	2020	UK	Mixed method	NC	Hospital	Various	Shared
Clavel, N and Pomey, M-P. (2020) Clinical Governance to Enhance User Involvement in Care: A Canadian Multiple Case Study in Mental Health. International Journal of Health Policy & Management. 7: 7.	2020	Canada	Mixed method	NC	Community	SMI	Shared
Cook, JA et al. (2010) Developing the Evidence Base for Peer-Led Services: Changes among Participants following Wellness Recovery Action Planning (WRAP) Education in Two Statewide Initiatives. Psychiatric Rehabilitation Journal. 34(2): 113-120.	2010	USA	Quantitative	C & NC	Not specified	Not specified	Supported
Deegan et al. (2017) Enhancing clients' communication regarding goals for using psychiatric medications. Psychiatric Services. 68(8): 771-775.	2017	USA	Mixed method	NC	Community	SMI	Shared
Deegan, PE et al. (2008) A program to support shared decision making in an outpatient psychiatric medication clinic. Psychiatric Services 59:603–605.	2008	USA	Qualitative	NC	Community	SMI	Shared
Dwight-Johnson, M et al. (2010) Effectiveness of collaborative care in addressing depression treatment preferences among low-income Latinos. Psychiatric Services. 61(11): 1112-1118.	2010	USA	Quantitative (RCT)	NC	Community	Depression	Supported
Dye, S. (2011) An audit of the use of advance statements surrounding management of disturbed behaviour on a PICU. Journal of Psychiatric Intensive Care. 7(1): 27-33.	2011	UK	Quantitative	C	Hospital	Not specified	Supported
Easter, MM et al. (2017) Facilitation of Psychiatric Advance Directives by Peers and Clinicians on Assertive Community Treatment Teams. Psychiatric Services. 68(7): 717-723.	2017	USA	Mixed method	C	Community	SMI	Supported
Easter, MM et al. (2020) Impact of psychiatric advance directive facilitation on mental health consumers: empowerment, treatment attitudes and the role of peer support specialists. Journal of mental health (Abingdon, England). No Pagination.	2020	USA	Quantitative	C	Community	SMI	Supported
Ellis, TE et al. (2012) Collaborative assessment and management of suicidality in an inpatient setting: results of a pilot study. Psychotherapy: Theory, Research, Practice, Training. 49(1): 72-80.	2012	USA	Quantitative	C & NC	Hospital	Various	Shared
Elzubeir, K and Dye, S. (2017) Can amount and duration of seclusion be reduced in psychiatric intensive care units by agreeing SMART goals with patients? Journal of Psychiatric Intensive Care. 13(2): 109-116.	2017	UK	Quantitative	C	Hospital	Not specified	Shared
Etingen, B et al. (2020) Training providers in shared decision making for trauma treatment planning. Psychological Services. No Pagination.	2020	USA	Quantitative	NC	Community	PTSD	Shared
Farquharson, L and MacLeod, AK. (2014) A brief goal-setting and planning intervention to improve well-being for people with psychiatric disorders. Psychotherapy and Psychosomatics. 83(2): 122-124.	2014	UK	Quantitative (RCT)	NC	Community	Various	Undetermined
Farr, M et al. (2019) Pilot implementation of co-designed software for co-production in mental health care planning: a qualitative evaluation of staff perspectives. Journal of Mental Health. 28(5): 495-504.	2019	UK	Qualitative	C & NC	Community	Not specified	Shared
Farrelly, S et al. (2014) Individualisation in crisis planning for people with psychotic disorders. Epidemiology & Psychiatric Science. 23(4): 353-359.	2014	UK	Quantitative	C	Community	SMI	Shared
Farrelly, S et al. (2014) What service users with psychotic disorders want in a mental health crisis or relapse: thematic analysis of joint crisis plans. Social Psychiatry & Psychiatric Epidemiology. 49(10): 1609-1617.	2014	UK	Qualitative	C	Community	Psychotic Illness	Shared
Farrelly, S et al. (2015) Improving therapeutic relationships: joint crisis planning for individuals with psychotic disorders. Qualitative Health Research. 25(12): 1637-1647.	2015	UK	Qualitative	C	Community	Psychotic Illness	Shared
Farrelly, S et al. (2016) Barriers to shared decision making in mental health care: qualitative study of the Joint Crisis Plan for psychosis. Health Expectations. 19(2): 448-458.	2016	UK	Qualitative	C	Not specified	Psychotic Illness	Shared
Faul, AC et al. (2009) Impact on geriatric assessment and self-management support on community-dwelling older adults with chronic illnesses. Journal of Gerontological Social Work. 52(3): 230-249.	2009	USA	Quantitative	NC	Community	Depression	Shared
Finnerty MT et al. (2018) Use of a Web-based shared decision-making program: impact on ongoing treatment engagement and antipsychotic adherence. Psychiatr Serv; 69:1215–1221	2018	USA	Quantitative	NC	Community	Various	Shared
Finnerty, M et al. (2019) Implementation and use of a client-facing Web-based shared decision-making system (MyCHOIS-CommonGround) in two specialty mental health clinics. Community Ment Health J; 55:641–651.	2019	USA	Mixed method	NC	Community	Not specified	Shared
Gamarra, J et al. (2015) Assessing Variability and Implementation Fidelity of Suicide Prevention Safety Planning in a Regional VA Healthcare System. Crisis: The Journal of Crisis Intervention & Suicide Prevention. 36(6): 433-439.	2015	USA	Quantitative	C	Hospital & Community	Suicidality	Shared
Gammon, D et al. (2017) Shifting Practices Toward Recovery-Oriented Care Through an E-Recovery Portal in Community Mental Health Care: A Mixed-Methods Exploratory Study. Journal of Medical Internet Research. 19(5): 1.	2017	Norway	Mixed method	C & NC	Community	Various	Supported
Gibson A et al. (2020) Clients’ experiences of shared decision making in an integrative psychotherapy for depression. J Eval Clin Pract; 26:559–568.	2020	UK	Qualitative	NC	Community	Depression	Shared
Giuntoli, G et al. (2019) Development and introduction of a consumer-designed advance statement for mental health care in the Nepean Blue Mountains Local Health District: Findings from a pilot study. Social Policy Research Centre, UNSW Sydney, Sydney.	2019	Australia	Qualitative	C	Community	Not specified	Supported
Gordon C et al. (2016) Adapting Open Dialogue for early-onset psychosis into the US health care environment: a feasibility study. Psychiatr Serv; 67:1168.	2016	USA	Mixed method	NC	Community	Psychosis	Shared
Goscha, R and Rapp, C. (2015) Exploring the experiences of client involvement in medication decisions using a shared decision making model: results of a qualitative study. Community Ment Health J; 51:267–274.	2015	USA	Qualitative	NC	Community	SMI	Shared
Green, J et al. (2018) Evaluating the Effectiveness of Safety Plans for Military Veterans: Do Safety Plans Tailored to Veteran Characteristics Decrease Suicide Risk? Behavior Therapy. 49(6): 931-938.	2018	USA	Quantitative	C	Not specified	Suicidality, PTSD	Shared
Hamann J et al. (2011) “How to speak to your psychiatrist”: shared decision-making training for inpatients with schizophrenia. Psychiatr Serv; 62:1218–1221	2011	Germany	Quantitative (RCT)	NC	Hospital	Schizophrenia, schizoaffective disorder	Shared
Hamann J et al. (2017) Training patients with schizophrenia to share decisions with their psychiatrists: a randomized-controlled trial. Soc Psychiatry Psychiatr Epidemiol; 52:175–184	2017	Germany	Quantitative (RCT)	NC	Hospital	Schizophrenia, schizoaffective disorder	Shared
Hamann, J et al. (2014) Effects of a question prompt sheet on active patient behaviour: a randomized controlled trial with depressed outpatients. Int J Soc Psychiatry; 60:227–236.	2014	Germany	Quantitative (RCT)	NC	Community	Depression	Shared
Härter, M et al. (2016) Effectiveness of telephone-based health coaching for patients with chronic conditions: a randomised controlled trial. PLoS One; 11:e0161269	2016	Germany	Quantitative (RCT)	NC	Not specified	Chronic Depression or schizophrenia	Shared
Henderson et al. (2009) From psychiatric advance directives to the joint crisis plan. Psychiatric Services. 60(10): 1390-1391.	2009	USA	Unclear	C	Community	Psychotic Illness, Bipolar Disorder	Shared
Henderson, C et al. (2009) Views of service users and providers on joint crisis plans: single blind randomized controlled trial. Social Psychiatry & Psychiatric Epidemiology. 44(5): 369-376.	2009	UK	Quantitative (RCT)	C	Community	Psychotic Illness, Bipolar Disorder	Shared
Henderson, C et al. (2017) Informed, advance refusals of treatment by people with severe mental illness in a randomised controlled trial of joint crisis plans: demand, content and correlates. BMC Psychiatry. 17(1): 376.	2017	UK	Quantitative (RCT)²	C	Community	Psychotic Illness, Bipolar Disorder	Shared
Ishii, M et al. (2017) Feasibility and efficacy of shared decision making for first-admission schizophrenia: a randomized clinical trial. BMC Psychiatry; 17:52.	2017	Japan	Quantitative (RCT)	C	Hospital	Schizophrenia spectrum disorders	Shared
Johansen, K et al. (2021) Early Recognition Method: “ Amplifying relapse management in community mental health care; a comprehensive study of the effects on relapse and readmission. Archives of Psychiatric Nursing. 35(6): 587-594.	2021	Denmark	Quantitative	NC	Community	Schizophrenia, bipolar disorder	Shared
Johnson, S et al. (2018) Peer-supported self-management for people discharged from a mental health crisis team: a randomised controlled trial. Lancet. 292(10145): 409-418.	2018	UK	Quantitative (RCT)	C & NC	Community	Various	Supported
Jones, A et al. (2022) Coordinated individual care planning and shared decision making: staff perspectives within the comorbidity field of practice. European Journal of Social Work. 25(2): 355-367.	2022	Sweden	Qualitative	NC	Community	Co-morbid mental health and substance abuse	Shared
Joosten, E et al. (2011) Treatment goals in addiction healthcare: the perspectives of patients and clinicians. Int J Soc Psychiatr; 57:263–76.	2011	The Netherlands	Quantitative	NC	Hospital	Substance-use disorder	Shared
Joosten, EA et al. (2009) Shared decision-making reduces drug use and psychiatric severity in substance-dependent patients. Psychother Psychosom;78:245–53.	2009	The Netherlands	Quantitative (RCT)³	NC	Hospital	Substance-use disorder	Shared
Joosten, EA et al. (2011) Shared decision-making: increases autonomy in substance dependent patients. Subst Use Misuse; 46:1037–8.	2011	The Netherlands	Quantitative (RCT)³	NC	Hospital	Substance-use disorder	Shared
Kadir, S and Fenton, K. (2021) Staff perspectives on using the Recovery Star in mental health inpatient rehabilitation services. Mental Health Practice. 60(10): No pagination.	2021	UK	Qualitative	NC	Hospital	Not specified	Shared
Kayman, DJ et al. (2015) Perspectives of Suicidal Veterans on Safety Planning: Findings From a Pilot Study. Crisis: The Journal of Crisis Intervention & Suicide Prevention. 36(5): 371-383.	2015	USA	Qualitative	C	Hospital & Community	Suicidality	Shared
Kemp, K et al. (2015) Embedding advance directives in routine care for persons with serious mental illness: implementation challenges. Psychiatric Services. 66(1): 10-14.	2015	USA	Qualitative	C	Not specified	SMI	Undetermined
Khazaal, Y et al. (2008) Advance directives in bipolar disorder, a cognitive behavioural conceptualization. International Journal of Law & Psychiatry. 31(1): 1-8	2008	Switzerland	Quantitative	C	Hospital	Bipolar Disorder, Schizoaffective disorder	Supported
Khazaal, Y et al. (2009) Advance directives based on cognitive therapy: a way to overcome coercion related problems. Patient Educ Couns. 74(1):35–8.	2009	Switzerland	Quantitative	C	Hospital	Bipolar Disorder	Undetermined
Kinane, C et al. (2022) Peer supported Open Dialogue in the National Health Service: implementing and evaluating a new approach to Mental Health Care. BMC Psychiatry. 22(1): 138.	2022	UK	Quantitative	C	Community	Not specified	Shared
Kisely, S et al. (2017) Motivational aftercare planning to better care: applying the principles of advanced directives and motivational interviewing to discharge planning for people with mental illness. International Journal of Mental Health Nursing. 26(1): 41-48.	2017	Australia	Mixed method	NC	Hospital	SMI	Undetermined
Knutsson, O and Schӧn, U-K. (2020) Co-creating a process of user involvement and shared decision-making in coordinated care planning with users and caregivers in social services. International Journal of Qualitative Studies on Health & Well-Being. 15(1): 1-11.	2020	Sweden	Qualitative	NC	Community	Not specified	Shared
Kumar, TC et al. (2013) Psychiatric advance statements: an Indian experience. International Journal of Social Psychiatry. 59(6): 531-534.	2013	India	Quantitative	C	Community	Schizophrenia, schizoaffective disorder	Supported
LeBlanc, A et al. (2015) Shared decision making for antidepressants in primary care: a cluster randomized trial. JAMA Intern Med; 175:1761–1770.	2015	USA	Quantitative (RCT)	NC	Community	Depression	Shared
Lenagh-Glue, J et al. (2020) The content of Mental Health Advance Preference statements (MAPs): An assessment of completed advance directives in one New Zealand health board. International Journal of Law & Psychiatry. 68: No Pagination.	2020	NZ	Quantitative	C	Community	Not specified	Supported
Lequin, P et al. (2021) The Joint Crisis Plan: A Powerful Tool to Promote Mental Health. Frontiers in psychiatry. 12: 621436.	2021	Switzerland	Mixed method	C	Hospital & Community	Various	Shared
Livingston, JD and Nijdam-Jones, A. (2013) Team P.E.E.R. Perceptions of treatment planning in a forensic mental health hospital: a qualitative participatory action research study. Int J Forensic Ment Health; 12: 42–52.	2013	Canada	Qualitative	NC	Hospital	Schizophrenia, psychotic disorders	Shared
Loubière, S et al. (2023) Psychiatric advance directives facilitated by peer workers among people with mental illness: economic evaluation of a randomized controlled trial (DAiP study). Epidemiology and psychiatric sciences. 32: e27.	2023	France	Quantitative (RCT)	C	Hospital & Community	SMI	Supported
Lovell, K et al. (2018) Embedding shared decision-making in the care of patients with severe and enduring mental health problems: The EQUIP pragmatic cluster randomised trial. PLoS ONE. 13(8): e0201533.	2018	UK	Quantitative (RCT)⁴	NC	Community	SMI	Shared
Lovell, K et al. (2019) Training to enhance user and carer involvement in mental health-care planning: the EQUIP research programme including a cluster RCT. NIHR Journals Library. Programme Grants for Applied Research. 10: 10.	2019	UK	Mixed method (RCT)⁴	NC	Community	SMI	Shared
Matscheck, D and Piuva, K. (2021) In the centre or caught in the middle? - Social workers' and healthcare professionals' views on user involvement in Coordinated Individual Plans in Sweden. Health & Social Care in the Community. 24: 24.	2021	Sweden	Qualitative	NC	Community	Not specified	Shared
Maylea, C et al. (2018) Consumers' experiences of mental health advance statements. Laws. 7(2): 22.	2018	Australia	Qualitative	C	Hospital & Community	Not specified	Supported
McNeely, HE et al. (2023) Participants' Evaluation and Outcomes following Integration of Self-Management Support into Outpatient Schizophrenia Case Management. International Journal of Environmental Research and Public Health. 20(4): No pagination.	2023	Canada	Mixed method	NC	Community	Schizophrenia	Shared
Melvin, Get al. (2019) Evaluating the feasibility and effectiveness of an Australian safety planning smartphone application: A pilot study within a tertiary mental health service. Suicide and Life Threatening Behaviour, 49(3), 846–858.	2019	Australia	Mixed method	C	Hospital & Community	Suicidality	Shared
Metz, M et al. (2018) Effectiveness of a multi_x0002_facetted blended eHealth intervention during intake supporting patients and clinicians in shared decision making: a cluster rand_x0002_omised controlled trial in a specialist mental health outpatient setting. PLoS One; 13:e0199795.	2018	The Netherlands	Quantitative (RCT)	NC	Community	Various	Shared
Metz, MJ et al. (2019) Shared decision making in mental health care using routine outcome monitoring: results of a cluster randomised-controlled trial. Soc Psychiatry Psychiatr Epidemiol; 54:209–221.	2019	The Netherlands	Quantitative (RCT)	NC	Community	Various	Shared
Michaud, L et al. (2021) Patient perspectives on an intervention after suicide attempt: The need for patient centred and individualized care. PLoS ONE. 16(2): e0247393.	2021	Switzerland	Qualitative	C	Hospital	Suicidality	Shared
Moczygemba, LR et al. (2011) Integration of collaborative medication therapy management in a safety net patient-centered medical home. Journal of the American Pharmacists Association: JAPhA. 51(2): 167-172	2011	USA	Quantitative	NC	Community	Not specified	Shared
Moncrieff, J et al. (2016) Results of a pilot cluster randomised trial of the use of a Medication Review Tool for people taking antipsychotic medication. BMC Psychiatry; 16: 205.	2016	UK	Mixed method (RCT)	NC	Community	Psychotic disorders	Shared
Mott, JM et al. (2014) Increasing engagement in evidence-based PTSD treatment through shared decision-making: a pilot study. Military Medicine. 179(2): 143-149.	2014	USA	Mixed method (RCT)	NC	Community	PTSD	Shared
Nagel, T et al. (2009) Approach to treatment of mental illness and substance dependence in remote Indigenous communities: results of a mixed methods study. Australian Journal of Rural Health. 17(4): 174-182.	2009	Australia	Mixed method (RCT)	NC	Community	Not specified	Undetermined
O'Connor, RC et al. (2022) SAFETEL: a pilot randomised controlled trial to assess the feasibility and acceptability of a safety planning and telephone follow-up intervention to reduce suicidal behaviour. Pilot and feasibility studies. 8(1): 156.	2022	UK	Mixed method (RCT)	C	Hospital	Suicidality	Undetermined
O'Donohue, E et al. (2023) Mental health consumer perspectives of a person-centred multidisciplinary care planning meeting on a rehabilitation inpatient unit. International Journal of Mental Health Nursing. 21: 21.	2023	Australia	Mixed method	NC	Hospital	Psychotic disorders	Shared
Pathare, S et al. (2015) What do service users want? A content analysis of what users may write in psychiatric advance directives in India. Asian J Psychiatr; 14:52–56.	2015	India	Quantitative	C	Community	SMI	Supported
Paudel S et al. (2018) Development of a shared decision making model in a community mental health center. Community Ment Health J; 54:1–6.	2018	USA	Quantitative	NC	Community	SMI	Shared
Pearce, S et al. (2017) Democratic therapeutic community treatment for personality disorder: randomised controlled trial. British Journal of Psychiatry. 210(2): 149-156.	2017	UK	Quantitative (RCT)	C	Community	Personality Disorder	Shared
Philip, S et al. (2019) EAT-PAD: Educating about psychiatric advance directives in India. International Journal of Social Psychiatry. 65(3): 207-216.	2019	India	Quantitative	C	Community	Various	Supported
Pithara, C et al. (2020) Implementing a Digital Tool to Support Shared Care Planning in Community-Based Mental Health Services: Qualitative Evaluation. Journal of Medical Internet Research. 22(3): No Pagination.	2020	UK	Qualitative	NC	Community	Various	Shared
Pratt, R et al. (2013) Experience of wellness recovery action planning in self-help and mutual support groups for people with lived experience of mental health difficulties. Scientific World Journal. 180587-180587.	2013	UK	Mixed method	C & NC	Not specified	Not specified	Supported
Radenbach, K et al. (2014) Joint crisis plans and psychiatric advance directives in German psychiatric practice. Journal of Medical Ethics. 40(5): 343-345.	2014	Germany	Quantitative	C	Hospital	Not specified	Undetermined
Ramon, S et al. (2017) Shared decision-making for psychiatric medication: a mixed-methods evaluation of a UK training programme for service users and clinicians. Int J Soc Psychiatry; 63:763–772.	2017	UK	Mixed Method	NC	Community	Schizophrenia, bi-polar disorder or depression	Shared
Raue, PJ et al. (2019) Effectiveness of shared decision-making for elderly depressed minority primary care patients. Am J Geriatr Psychiatry; 27:883–893.	2019	USA	Quantitative (RCT)	NC	Community	Depression	Shared
Reid, R et al. (2018) Collaboration as a process and an outcome: Consumer experiences of collaborating with nurses in care planning in an acute inpatient mental health unit. International Journal of Mental Health Nursing. 27(4): 1204-1211.	2018	Australia	Qualitative	NC	Hospital	Not specified	Shared
Rixe, J et al. (2023) Joint Crisis Plans and Crisis Cards in Inpatient Psychiatric Treatment: A Multicenter Randomized Controlled Trial. Deutsches Ӓrzteblatt International. 120(8): 125-132.	2023	Germany	Quantitative (RCT)	C	Hospital	Schizophrenia, schizoaffective disorder	Shared
Roebroek, LO et al. (2020) Qualitative analysis of clinicians' perspectives on the use of a computerized decision aid in the treatment of psychotic disorders. BMC Medical Informatics & Decision Making. 20(1): No Pagination.	2020	Netherlands	Qualitative	NC	Community	Psychotic Illness	Shared
Rogers, B and Dunne, E. (2013) A qualitative study on the use of the care programme approach with individuals with borderline personality disorder: a service user perspective. J Psychosoc Nurs Ment Health Serv; 51: 38–45.	2013	UK	Qualitative	NC	Community	Personality Disorder	Shared
Rozek, D et al. (2019) Short-term effects of crisis response planning on optimism in a U. S. army sample. Early Interv Psychiatry, 13(3), 682–685.	2019	USA	Quantitative (RCT)	C	Hospital & Community	Suicidality	Shared
Ruchlewska, A et al. (2014) Crisis plans facilitated by patient advocates are better than those drawn up by clinicians: results from an RCT. Administration and Policy in Mental Health. 41(2): 220-227.	2014	Netherlands	Quantitative (RCT)⁵	C	Community	Schizophrenia, psychotic disorder, bipolar II	Shared
Ruchlewska, A et al. (2014) Effect of crisis plans on admissions and emergency visits: a randomized controlled trial. PLoS One. 9(3): e91882.	2014	Netherlands	Quantitative (RCT)⁵	C	Community	Schizophrenia, psychotic disorder, bipolar II	Shared
Ruchlewska, A et al. (2016) Determinants of completion and use of psychiatric advance statements in mental health care in the Netherlands. Psychiatric Services. 67(8): 858-863.	2016	Netherlands	Quantitative (RCT)⁵	C	Community	Schizophrenia, psychotic disorder, bipolar II	Shared
Rylance, R and Graham, P. (2021) Implementing the Four Core Care Plans across a large independent mental health organisation to improve practice. Mental Health Practice. No Pagination.	2021	UK	Qualitative	NC	Hospital	Not specified	Shared
Salyers, MP et al. (2017) Consumer outcomes after implementing CommonGround as an approach to shared decision making. Psychiatr Serv; 68:299–30.	2017	USA	Quantitative	NC	Community	SMI	Shared
Sanchez, K et al. (2019) Culturally adapted depression education and engagement in treatment among Hispanics in primary care: outcomes from a pilot feasibility study. BMC Fam Pract; 20:140.	2019	USA	Quantitative	NC	Community	Depression	Shared
Scheyett, AM. (2008) Clinician impact on consumer decisions regarding psychiatric advance directives (thesis). Dissertation Abstracts International Section A: Humanities and Social Sciences. 68(11-A): 4866.	2008	USA	Quantitative	C	Hospital & Community	SMI	Supported
Shields, L et al. (2013) Unpacking the psychiatric advance directive in low-resource settings: an exploratory qualitative study in Tamil Nadu, India. International journal of mental health systems. 7(1): 1-10.	2013	India	Qualitative	C	Community	SMI	Supported
Shillington, AC et al. (2020) Development of a patient decision aid for treatment resistant depression. Journal of Affective Disorders. 275: 299-306.	2020	USA	Quantitative	NC	Community	Depression	Shared
Simmons, MB et al. (2017) The Choice project: peer workers promoting shared decision making at a youth mental health service. Psychiatr Serv; 68:764–770.	2017	Australia	Quantitative	NC	Community	Various	Shared
Spaulding-Givens, JC and Lacasse, JR. (2015) Self-directed care: participants' service utilization and outcomes. Psychiatric Rehabilitation Journal. 38(1): 74-80.	2015	USA	Quantitative	NC	Community	SMI	Supported
Stanhope, V and Matthews, EB. (2019) Delivering person-centered care with an electronic health record. BMC Medical Informatics & Decision Making. 19(1)	2019	USA	Mixed method	NC	Community	Not specified	Shared
Stanhope, V et al. (2013) Impact of person-centered planning and collaborative documentation on treatment adherence. Psychiatric Services. 64(1): 76-79.	2013	USA	Quantitative (RCT)	NC	Community	SMI	Shared
Stanhope, V et al. (2021) Implementing Person-Centered Care Planning: A Randomized Controlled Trial. Psychiatric Services. 72(6): 641-646.	2021	USA	Quantitative (RCT)	NC	Community	SMI	Shared
Stanojlovic, M et al. (2023) Implementing Person-Centered Recovery Planning: New England Mental Health Technology Transfer Center Learning Collaborative Evaluation Report. Global Implementation Research and Applications. 3(2): 173-181.	2023	USA	Qualitative	NC	Not specified	Not specified	Shared
Steare, T et al. (2021) A qualitative study of stakeholder views on the use of a digital app for supported self-management in early intervention services for psychosis. BMC Psychiatry. 21(1): 311.	2021	UK	Qualitative (RCT)	NC	Community	Psychosis	Supported
Stein, BD et al. (2013) Use of a computerized medication shared decision making tool in community mental health settings: impact on psychotropic medication adherence. Community Ment Health J; 49:185–192	2013	USA	Quantitative	NC	Community	Schizophrenia, bipolar disorder, or major depression	Shared
Steinwachs, DM et al. (2011) A Web-based program to empower patients who have schizophrenia to discuss quality of care with mental health providers. Psychiatric Services; 62: 1296–1302.	2011	USA	Quantitative (RCT)	NC	Community	Schizophrenia	Undetermined
Strand, M et al. (2017) Exploring Working Relationships in Mental Health Care via an E-Recovery Portal: Qualitative Study on the Experiences of Service Users and Health Providers. JMIR mental health. 4(4): e54.	2017	Norway	Qualitative	C & NC	Community	Various	Supported
Swanson, JW et al. (2008) Psychiatric advance directives and reduction of coercive crisis interventions. Journal of Mental Health. 17(3): 255-267.	2008	USA	Quantitative	C	Community	Schizophrenia, psychotic disorders	Supported
Tasma, M et al. (2018) The development and evaluation of a computerized decision aid for the treatment of psychotic disorders. BMC Psychiatry 2018; 18:163.	2018	The Netherlands	Mixed method	NC	Community	Psychotic disorders	Shared
Thornicroft, G et al. (2013) Clinical outcomes of Joint Crisis Plans to reduce compulsory treatment for people with psychosis: a randomised controlled trial. Lancet. 381: 1634-1641.	2013	UK	Mixed method (RCT)²	C	Community	Psychotic Illness	Shared
Tinland, A et al. (2022) Effect of Psychiatric Advance Directives Facilitated by Peer Workers on Compulsory Admission Among People With Mental Illness: A Randomized Clinical Trial. JAMA Psychiatry. 79(8): 752-759.	2022	France	Quantitative (RCT)	C	Hospital & Community	Schizophrenia, bipolar I disorder, or schizoaffective disorder	Supported
Vaka, S et al. (2022) The effectiveness of uloa as a model supporting Tongan people experiencing mental distress. International Journal of Mental Health Nursing. 31(6): 1438-1445.	2022	New Zealand	Qualitative	NC	Not specified	Not specified	Shared
van der Ham, AJ et al. (2013) The implementation of psychiatric advance directives: Experiences from a Dutch crisis card initiative. Psychiatric Rehabilitation Journal. 36(2): 119-121	2013	Netherlands	Qualitative	C	Not specified	Not specified	Supported
van der Krieke, L et al. (2013) A Web-based tool to support shared decision making for people with a psychotic disorder: randomized controlled trial and process evaluation. J Med Internet Res 2013; 15:e217.	2013	The Netherlands	Mixed method (RCT)	NC	Community	Psychotic disorders	Shared
Van Dorn, RA et al. (2008) Reducing barriers to completing psychiatric advance directives. Administration & Policy in Mental Health. 35: 440-448.	2008	USA	Quantitative (RCT)	C	Community	SMI	Supported
Wauchope, B et al. (2011) Advance agreements for mental health care: an examination of process and outcomes. Australian & New Zealand Journal of Psychiatry. 45(4): 281-288.	2011	Australia	Mixed method	C	Community	SMI	Supported
Wilder, CM et al. (2010) Medication preferences and adherence among individuals with severe mental illness and psychiatric advance directives. Psychiatric Services. 61(4): 380-385.	2010	USA	Quantitative	C	Community	SMI	Supported
Williams, TM et al. (2014) Evaluating the introduction of joint crisis plans into routine clinical practice in four community mental health services. Australasian Psychiatry. 22(5): 476-480.	2014	Australia	Mixed method	C	Community	Not specified	Shared
Wilson, MP et al. (2022) Feasibility of Peer-Delivered Suicide Safety Planning in the Emergency Department: Results From a Pilot Trial. Psychiatric Services. 73(10): 1987-1093.	2022	USA	Quantitative (RCT)	C	Hospital	Suicidality	Shared
Woltmann, E et al. (2011) Trial of an electronic decision support system to facilitate shared decision making in community mental health. Psychiatric Services. 62(1): 54-60.	2011	USA	Quantitative (RCT)⁶	NC	Community	SMI	Shared
Woltmann, E. (2010) Development and investigation of a decision support system to facilitate shared decision making in community mental health. Dissertation Abstracts International: Section B: The Sciences and Engineering. 71(5-B): 2948.	2010	USA	Mixed method (RCT)⁶	NC	Community	SMI	Shared
Woltmann, EM and Whitley, R. (2010) Shared decision making in public mental health care: perspectives from consumers living with severe mental illness. Psychiatric Rehabilitation Journal. 34(1): 29-36.	2010	USA	Qualitative	NC	Community	SMI	Shared
Wyder, M et al. (2018) The language we use - the effect of writing mental health care plans in the first person. Australasian Psychiatry. 26(5): 496-502.	2018	Australia	Mixed method	NC	Hospital	Not specified	Shared
¹,²,³,⁴,⁵,⁶ indicate where articles arise from the same RCT study
